# Supplementary material for: Simultaneous Influence of Gradients in Natural Organic Matter and Abiotic Parameters on the Behavior of Silver Nanoparticles in the Transition Zone from Freshwater to Saltwater Environments
Source: Nanomaterials (Basel). 2022 Jan 17;12(2):296. doi: 10.3390/nano12020296 (PMC8778534; doi:10.3390/nano12020296)
Supplement: Supplementary file 1 [file nanomaterials-12-00296-s001.zip]

Archive with 1 entries (1 files):
- nanomaterials-1466827-supplementary.pdf
